# Supplementary material for: Perinatal HIV in Europe: Clinical Advances and Psychosocial Challenges—A Scoping Review
Source: Trop Med Infect Dis. 2026 Jul 16;11(7):200. doi: 10.3390/tropicalmed11070200 (PMC13416566; doi:10.3390/tropicalmed11070200)
Supplement: Supplementary file 1 [file tropicalmed-11-00200-s001.zip]

Archive with 1 entries (1 files):
- tropicalmed-4397534-supplementary.pdf
